# Supplementary material for: The genome of an apodid holothuroid (Chiridota heheva) provides insights into its adaptation to a deep-sea reducing environment
Source: Commun Biol. 2022 Mar 10;5:224. doi: 10.1038/s42003-022-03176-4 (PMC8913654; doi:10.1038/s42003-022-03176-4)
Supplement: Supplementary file 4 — Supplementary Data 1 [file 42003_2022_3176_MOESM4_ESM.xlsx]

## Sheet: Sheet1
Pather ID	Annotation	C. heheva	A. japonicus	P. parvimensis	S. purpuratus	L. variegatus	A. planci	A. japonica
PTHR22984	Serine/Threonine-Protein Kinase PIM	67	0	0	1	1	1	1
PTHR35365	LP04239P	60	0	0	0	0	0	1
PTHR13582	M-phase phosphoprotein 6	48	1	1	1	1	1	1
PTHR36493	unknown	45	0	0	0	0	0	1
PTHR18847	20 kD Nuclear Cap Binding Protein	40	2	0	1	1	1	1
PTHR14136	Uncharacterized	38	0	0	0	0	0	1
PTHR35577	Cysteine-Rich, Acidic Integral Membrane Protein-Related	37	0	0	0	0	0	1
PTHR12366	Aspartyl/Asparaginyl β-Hydroxylase	32	2	0	1	1	1	1
PTHR36910	Unknown	28	0	0	0	0	0	1
PTHR23080	THAP-type zinc finger	27	1	2	3	2	1	3
PTHR36144	S-Antigen Protein	26	1	0	0	0	1	1
PTHR12220	50S/60S Ribosomal Protein L16	25	2	0	2	1	1	1
PTHR46670	Unknown	25	1	0	1	1	1	1
PTHR13160	Oligosaccharyl transferase complex, subunit OST3/OST6	18	2	0	1	1	1	1
PTHR33480	Unknown	16	1	0	2	1	0	2
PTHR46880	Unknown	14	0	2	0	0	0	2
PTHR15135	STAC	13	1	1	0	0	0	1
PTHR19143	Fibrinogen, alpha/beta/gamma chain, C-terminal globular	12	3	1	3	4	4	2
PTHR11239	DNA-Directed RNA Polymerase	12	1	2	1	1	1	1
PTHR46585	Integrase Core Domain Containing Protein	12	1	0	0	0	3	3
PTHR47883	Unknown	12	0	0	0	0	0	1
PTHR13681	Survival Of Motor Neuron-Related-Splicing Factor 30-Related	11	1	1	2	1	1	2
PTHR14859	Calcofluor White Hypersensitive Protein Precursor	11	0	2	1	1	1	1
PTHR48039	RNA-Binding Motif Protein 14B	10	1	2	2	2	2	2
PTHR10408	Sterol O-acyltransferase, ACAT/DAG/ARE types	10	1	0	1	1	1	1
PTHR47202	Uncharacterized	10	0	0	0	1	0	1
PTHR24559	Transposon Ty3-I Gag-Pol Polyprotein	9	0	0	1	0	0	1
PTHR23184	Tetratricopeptide Repeat Protein 14	8	3	1	2	1	1	1
PTHR11584	Serine/Threonine Protein Kinase	8	1	1	1	2	1	1
PTHR46221	FERM and PDZ Domain-Containing Protein Family Member	8	0	2	0	0	0	1
PTHR13415	Integrator Complex Subunit	7	1	1	2	1	1	1
PTHR34007	Aerolysin-like Protein-Related	7	1	0	1	2	1	1
PTHR24134	Ankyrin repeat-containing domain superfamily	7	2	1	0	0	0	0
PTHR13105	Myeloid Leukemia Factor 11	7	1	0	1	1	1	1
PTHR46670	Uncharacterized	7	1	0	1	1	0	1
PTHR12247	Polycomb Group Protein	6	1	2	1	2	1	1
PTHR12867	Glycosyl Transferase-Related	6	1	0	1	1	1	1
PTHR47522	Salvador Family WW Domain-Containing Protein 1	6	1	0	1	1	1	1
PTHR11506	Lysosome-Associated Membrane Glycoprotein	6	1	0	1	0	1	1
PTHR18935	Uncharacterized	6	0	0	1	1	0	1
PTHR23184	Tetratricopeptide Repeat Protein 14	6	0	0	0	0	1	1
PTHR24559	Transposon Ty3-I Gag-Pol Polyprotein	6	0	0	0	0	0	1
PTHR46599	Piggybac Transposable Element-Derived Protein	6	0	0	0	0	0	1
PTHR11929	Alpha-1,3-Fucosyltransferase	5	1	1	6	6	0	1
PTHR21567	CLASP	5	2	1	1	2	2	1
PTHR21368	50S Ribosomal Protein L9	5	1	2	1	2	1	1
PTHR20938	Uncharacterized	5	1	0	2	2	1	1
PTHR22890:SF2	Mediator Of RNA Polymerase II Transcription Subunit 11	5	1	0	2	1	1	1
PTHR46495	Dual Specificity Protein Phosphatase	5	1	0	2	1	1	1
PTHR19315	ER Membrane Protein Complex Subunit	5	1	0	1	1	1	1
PTHR46079	FERM Domain-Containing Protein 4	5	1	0	0	0	0	1
N/A	No Annotation	5	1	0	0	0	0	1
PTHR11830:SF3	Cylindromatosis, Isoform D	5	1	0	0	0	0	1
PTHR24240	OPSIN	4	2	0	2	2	1	2
PTHR46954	Uncharacterized	4	2	0	1	2	1	2
PTHR14628	BEN Domain-Containing Protein 5	4	2	0	1	2	1	1
PTHR14338	Actin Filament-Associated Protein 1 Family Member	4	1	0	1	2	1	1
PTHR19303	Transposon	4	0	1	0	1	1	1
PTHR45036	Methyltransferase Like 7B	3	2	0	1	2	2	2
PTHR11575	5'-Nucleotidase-Related	3	2	0	2	2	1	2
PTHR46007	Mediator Of RNA Polymerase II Transcription Subunit 12	3	2	0	2	1	1	2
PTHR45641	Tetratricopeptide Repeat Protein	3	2	0	2	2	0	2
PTHR33442	Trans-3-Hydroxy-L-Proline Dehydratase	3	2	0	1	2	1	1
PTHR31664	Protein CBG16427	3	2	0	0	0	2	1
PTHR11347	Cyclic Nucleotide Phosphodiesterase	3	1	0	0	0	0	1
PTHR47018	Uncharacterized	2	1	0	0	1	0	1
